# Supplementary material for: Molecular analysis of a public cross-neutralizing antibody response to SARS-CoV-2
Source: bioRxiv. 2022 May 18:2022.05.17.492220. Preprint. [Version 1] doi: 10.1101/2022.05.17.492220 (PMC9128778; doi:10.1101/2022.05.17.492220)
Supplement: Supplement 1 [file media-1.xlsx]

## Sheet: TableS1
Patient ID	Name	Heavy V Gene	Origin	VH_nuc	VH	VL_nuc	VL	CDRH3	CDRL3	VH resi 54	VH SHM	VL SHM	VH Genbank ID	VL Genbank ID	Structures	Sources
S24	S24-223	IGHV2-5*02	B-cells;SARS-CoV-2 Human Patient	CAGATCACCTTGAAGGAGTCTGGTCCTACGCTGGTGAAACCCACACAGACCCTCACGCTGACCTGCACCTTCTCTGGGTTCTCACTCAACACTAGTGGAGTGGGTGTGGGCTGGATCCGTCAGCCCCCAGGAAAGGCCCTGGAGTGGCTTGCACTCATTTATTGGGATGATGATAAGCGCTACAGCCCATCTCTGAAGAGCAGGCTCACCATCACCAAGGACACCTCCAAAAACCAGGTGGTCCTTACAATGACCAACATGGACCCTGTGGACACAGCCACATATTACTGTGCACACCATACGATTGTTCCAATTTTTGACTACTGGGGCCAGGGAACCCTGGTCACCGTCTCCTCAG	QITLKESGPTLVKPTQTLTLTCTFSGFSLNTSGVGVGWIRQPPGKALEWLALIYWDDDKRYSPSLKSRLTITKDTSKNQVVLTMTNMDPVDTATYYCAHHTIVPIFDYWGQGTLVTVSS	CAGTCTGCCCTGACTCAGCCTGCCTCCGTGTCTGGGTCTCCTGGACAGTCGATCACCATCTCCTGCACTGGAACCAGCAGTGACGTTGGTGGTTATAACTATGTCTCCTGGTACCAACAACACCCAGGCAAAGCCCCCAAACTCATGATTTATGATGTCAGTAATCGGCCCTCAGGGGTTTCTAATCGCTTCTCTGGCTCCAAGTCTGGCAACACGGCCTCCCTGACCATCTCTGGGCTCCAGGCTGAGGACGAGGCTGATTATTACTGCAACTCATATACAAGCAGCAGCACTCTCGTGGTATTCGGCGGAGGGACCAAGCTGACCGTCCTAG	QSALTQPASVSGSPGQSITISCTGTSSDVGGYNYVSWYQQHPGKAPKLMIYDVSNRPSGVSNRFSGSKSGNTASLTISGLQAEDEADYYCNSYTSSSTLVVFGGGTKLTVL	AHHTIVPIFDY	NSYTSSSTLVV	D	S30N					Dugan et al. Immunity 54:1290-1303.e7 (2021); Changrob et al. mBio 12:e0297521 (2021)
Ju_P#2	P2B-1E4	IGHV2-5*02	B-cells;SARS-CoV-2 Human Patient													Ju et al. Nature 584:115-119 (2020)
LiuL_Patient2	Fab2-7	IGHV2-5*02	B-cells;SARS-CoV-2 Human Patient	CAGATCACCTTGAAGGAGTCTGGTCCTACGCTGGTGAAACCCACACAGACCCTCACGCTGACCTGCACCTTCTCTGGGTTCTCACTCAGCACTAGTGGAGTGGGTGTGGGCTGGATCCGTCAGCCCCCAGGAAAGGCCCTGGAGTGGCTTGCACTCATTTATTGGGATGATGATAAGCGCTACAGCCCATCTCTGAAGAGCAGGCTCACCATCACCAAGGACACCTCCAAAAACCAGGTGGTCCTTACAATGACCAACATGGACCCTGTGGACACAGCCACATATTACTGTGCACACCATAAGATAGAACGAATTTTTGACTACTGGGGCCAGGGAACCCTGGTCACCGTCTCCTCA	QITLKESGPTLVKPTQTLTLTCTFSGFSLSTSGVGVGWIRQPPGKALEWLALIYWDDDKRYSPSLKSRLTITKDTSKNQVVLTMTNMDPVDTATYYCAHHKIERIFDYWGQGTLVTVSS	CAGTCTGCCCTGGCTCAGCCTGCCTCCGTGTCTGGGTCTCCTGGACAGTCGATCACCATCTCCTGCACTGGAACCAGCAGTGACGTTGGTGCTTATAACTATGTCTCCTGGTACCAACAGCACCCAGGCAAAGCCCCCAAACTCATGATTTATGATGTCAGTAAGCGGCCCTCAGGGGTTTCTAATCGCTTCTCTGGCTCCAAGTCTGGCAACACGGCCTCCCTGACCATCTCTGGGCTCCAGGCTGAGGACGAGGCTGATTATTACTGCAGCTCATATACAACCAGCAGCACCGTGTTCGGCGGAGGGACCAAGCTGACCGTCCTA	QSALAQPASVSGSPGQSITISCTGTSSDVGAYNYVSWYQQHPGKAPKLMIYDVSKRPSGVSNRFSGSKSGNTASLTISGLQAEDEADYYCSSYTTSSTVFGGGTKLTVL	AHHKIERIFDY	SSYTTSSTV	D		T5A,G29A,E50D,N53K	MT712290.1	MT712301.1	7LSS	Liu et al. Nature 584:450-456 (2020); Cerutti et al. Structure 29:655-663.e4 (2021); Wang et al. Nature 593:130-135 (2021); Liu et al. Nature 602:676-681 (2022)
Eli_Lily_donor1	LY-CoV1404	IGHV2-5*02	B-cells;SARS-CoV-2 Human Patient		QITLKESGPTLVKPTQTLTLTCTFSGFSLSISGVGVGWLRQPPGKALEWLALIYWDDDKRYSPSLKSRLTISKDTSKNQVVLKMTNIDPVDTATYYCAHHSISTIFDHWGQGTLVTVSS		QSALTQPASVSGSPGQSITISCTATSSDVGDYNYVSWYQQHPGKAPKLMIFEVSDRPSGISNRFSGSKSGNTASLTISGLQAEDEADYYCSSYTTSSAVFGGGTKLTVL	AHHSISTIFDH	SSYTTSSAV	D	T31I,I37L,T70S,T81K,M82cI	G25A,G29D,Y49F,N53D,V58I			7MMO	Westendorf et al. Cell Rep. DOI: 10.1016/j.celrep.2022.110812
ZhouY_P1	XG005	IGHV2-5*02	B-cells;SARS-CoV-2 Human Patient		QVTLRESGPTLVKPKQTLTLTCTFSGFSLSTPGGGVGWIRQPPGKALEWLALIYWDDDKRYSPSLKSSLTITKDTSKNQVVLTMTNMDPVDTATYYCARLTAADTIFDCWGQGTLVTVSSASTKGPSVFPLAPSSKSTSGGTAALGCLVKDYFPEPVTVSWNSGALTSGVHTFPAVLQSSGLYSLSSVVTVPSSSLGTQTYICNVNHKPSNTKVDKRVEPKSCDKTHHHHHH		QSALTQPASVSGSPGLSITISCTATSSDVGAYNYVSWYQQHPGQAPKLMIYDVSKRPSGVSNRFSGSKSANTASLTISGLQAEDEADYYCSSYTTTSVVFGGGTKLTVLGQPKAAPSVTLFPPSSEELQANKATLVCLISDFYPGAVTVAWKADSSPVKAGVETTTPSKQSNNKYAASSYLSLTPEQWKSHRSYSCQVTHEGSTVEKTVAPTECS	ARLTAADTIFDC	SSYTTTSVV	D					7V26	Zhou et al. Cell Rep. 34:108699 (2021); Liu et al. Protein & Cell DOI: 10.1007/s13238-021-00871-6
ZhouY_P1	XG031	IGHV2-5*02	B-cells;SARS-CoV-2 Human Patient					AHRCVDTAVLAFDY	SSFTSSSAYVL							Zhou et al. Cell Rep. 34:108699 (2021)
Crowe_mix	COV2-2268	IGHV2-5*02	B-cells;SARS-CoV-2 Human Patient	CAGATCACCTTGAAGGAGTCTGGTCCTACGCTGGTGAAACCCACACAGACCCTCACGCTGACCTGCACCTTCTCTGGGTTCTCACTCAGCACTAGTGGAGTGGGTGTGGGCTGGATCCGTCAGCCCCCAGGAAAGGCCCTGGAGTGGCTTGCACTCATTTATTGGGATGATGATAAGCGCTACAGCCCATCTCTGAAGAGCAGGCTCAGCATCACCAAGGACACCTCCAAAAACCAGGTGGTCCTTACAATGACCAACATGGACCCTGTGGACACAGGCACATATTACTGTGCACGCCACCAGATAGTAGTCCTTTTTGATATGTGGGGCCAAGGGACAAGGGTCACCGTCTCTTCA	QITLKESGPTLVKPTQTLTLTCTFSGFSLSTSGVGVGWIRQPPGKALEWLALIYWDDDKRYSPSLKSRLSITKDTSKNQVVLTMTNMDPVDTGTYYCARHQIVVLFDMWGQGTRVTVSS	CAGTCTGCCCTGACTCAGCCTGCCTCCGTGTCTGGGTCTCCTGGACAGTCGATCACCATCTCCTGCACTGGAACCGGCAGTGACGTTGGTGGTTCTAACTATGTCTCCTGGTACCAACAACACCCAGGCAAAGCCCCCAAACTCATGATTTATGATGTCAGTAATCGGCCCTCAGGGGTTTCTAATCGCTTCTCTGGCTCCAAGTCTGGCAACACGGCCTCCCTGACCATCTCTGGGCTCCAGGCTGAGGACGAGGCTGATTATTACTGCAGCTCATATACAAGCAGCAGCACCCTAGTGCTATTCGGCGGAGGGACCAAGCTGTCCGTCCTA	QSALTQPASVSGSPGQSITISCTGTGSDVGGSNYVSWYQQHPGKAPKLMIYDVSNRPSGVSNRFSGSKSGNTASLTISGLQAEDEADYYCSSYTSSSTLVLFGGGTKLSVL	ARHQIVVLFDM	SSYTSSSTLVL	D	T68S,A88G	S27G,Y30S	MT665438.1	MT665051.1		Zost et al. Nat. Med. 26:1422-1427 (2020)
WangX_mix	XGv042	IGHV2-5*02	B-cells; SARS-CoV2_WT Vaccinee		QITLKESGPTLVKPTQTLTLTCTFSGLSMTTSGVGVGWIRQPPGKALEWLALIYWDDDKRYSPFLKSRLTITKDTSKNQVVLTMTNMDPADTGTYFCAHHTIPSIFDHWGQGTLVTVSS		QSALTQPASVSGSPGQSITISCTATSSDVGVYNYVSWYQQYPGKAPRLIIFEVSNRPSGVSSRFSGSKSGYTASLTISGLQTDDEADYYCSSYTTTSTVFGGGTKLTVL	AHHTIPSIFDH	SSYTTTSTV	D	F27L,L29M,S30T,S62F,V85A,A88G	G25A,G29V,H39Y,K45R,M47I,Y49F,N60S,N69Y,A80T,E81D				Wang et al. Nature 603:919-925 (2022)
WangX_mix	XGv264	IGHV2-5*02/05/06	B-cells; SARS-CoV2_WT Vaccinee		QITLKESGPTLVKPTQTLTLTCAFSGFSLNTGGAGVGWIRQPPGKALEWLALIYWDGDKRYNPSLKSRLAIIMDTSKNRVVLTMTNMDPVDTATYYCAHHKIEYIFDYWGQGTLVAVSS		QSALTQPASVSGSPGQSITVSCTGTSSDLGNFQYVSWYQHHPGKAPKLLIYEVSHRPSGVSNRFSGSKSGNTASLTISGLQAEDEADYYCCSYTTTTIPVAFGGGTRLTVL	AHHKIEYIFDY	CSYTTTTIPVA	D	T23A,S30N,S32G,V34A,D55G,S60N,T68A,T70I,K71M,Q77R	I21V,V27cL,G29N,Y30F,N31Q,Q38H,M47L,N53H				Wang et al. Nature 603:919-925 (2022)
WangX_mix	XGv265	IGHV2-5*05/06	B-cells; SARS-CoV2_WT Vaccinee		QITLKESGPTLVKPTQTLTLTCNFSGFSLNTYGVGVGWIRQPPGKALEWLALIYWDGDERYGPFFKNKVTIAKDTSKNQVVLTMTNMDPVDTATYYCARHLIPTIFDYWGQGTLVTVSS		QSALTQPASVSGSPGQSITISCTGTSSDVGGSNYVSWYQHHPDRAPKLLIYEVTNRPSGVSNRFSGSKSANTASLTISGLQAEDEADYYCSSYTTTSTHILFGGGTKLTV	ARHLIPTIFDY	SSYTTTSTHIL	D	T23N,S30N,S32Y,D55G,K57E,S62F,L63F,S65N,R66K,L67V,T70A	Y30S,Q38H,G41D,K42R,M47L,S52T,G68A			7WEE	Wang et al. Nature 603:919-925 (2022)
WangX_mix	XGv266	IGHV2-5*01/02	B-cells; SARS-CoV2_WT Vaccinee		QITLKESGPTLVRPTQTLTLTCTFSGLSLSAPAEGVGWIRQPPGKALEWLALIYWEGDQRYSPSLKSRLTITKDTSKKQVVLTMTNMDPVDTATYYCARHSVATIFDFWGQGTLVTVSS		QSALTQPASVSGSPGQSITISCTGTSSDVGCCNYVSWYQHHPGKAPKLMIYEVTNRPSGISDRFSGSKSGNTASLTISGLQAEDEAAYYCSSYTTSTARVVFGGGTKLTVL	ARHSVATIFDF	SSYTTSTARVV	E	K13R,F27L,T31A,S32P,G33A,V34E,D54E,D55G,K57Q,N76K	G29C,Y30C,Q38H,S52T,V58I,N60D,D85A				Wang et al. Nature 603:919-925 (2022)
