# Supplementary material for: Molecular analysis of a public cross-neutralizing antibody response to SARS-CoV-2
Source: bioRxiv. 2022 May 18:2022.05.17.492220. Preprint. [Version 1] doi: 10.1101/2022.05.17.492220 (PMC9128778; doi:10.1101/2022.05.17.492220)
Supplement: Supplement 2 [file media-2.xlsx]

## Sheet: TableS1
Donor ID	IGHV2-5*01	IGHV2-5*02	Other alleles
112	0.939763	0.0386759	0.021561
113	0.0250887	0.938664	0.0362469
114	0.311605	0.658551	0.0298437
115	0.0240217	0.955947	0.020031
116	0.340092	0.637217	0.0226908
117	0.259667	0.696414	0.0439187
118	0.860665	0.12364	0.0156942
119	0.0276458	0.942514	0.02984
120	0.36626	0.603697	0.0300431
121	0.302646	0.673593	0.0237608
HIP1	0.543826	0.427385	0.0287894
HIP2	0.239958	0.736228	0.0238144
HIP3	0.0292944	0.945977	0.0247283
